# Supplementary material for: A Comparison of Oral Function in Older In- and Outpatients: An Observational Study
Source: Int J Environ Res Public Health. 2024 Jul 29;21(8):995. doi: 10.3390/ijerph21080995 (PMC11353424; doi:10.3390/ijerph21080995)
Supplement: Supplementary file 1 [file ijerph-21-00995-s001.zip]

Archive with 1 entries (1 files):
- ijerph-3103279-supplementary.pdf
